# Supplementary material for: Development of a Model System to Identify Differences in Spring and Winter Oat
Source: PLoS One. 2012 Jan 9;7(1):e29792. doi: 10.1371/journal.pone.0029792 (PMC3253801; doi:10.1371/journal.pone.0029792)
Supplement: Table S1 — Expression levels of metabolites and list of metabolites from Two-Way ANOVA. (XLS) [file pone.0029792.s003.xls]

## Sheet: metabolites-fold-log2-107
107 metabolites that passed Two-Way ANOVA. Values in Log2 fold change
13Diaminopropane	0h	2h	1d	4d
Belinda	0	-0.39269	-0.431086	-0.338523
Stork	0	0.106264	0.344031	0.180722
Gerald	0	0.127277	0.244619	-0.445475
CIAV9327	0	-0.179566	0.193614	-0.331594
LPWH992209	0	-0.119285	0.235322	-0.119848
WIN/NOR-1	0	-0.233242	-0.163939	-0.210116
Aconiticacidcis	0h	2h	1d	4d
Belinda	0	0.661032	0.68957	0.660119
Stork	0	0.44341	0.482713	0.784998
Gerald	0	0.132097	0.301951	0.633853
CIAV9327	0	0.760956	0.605776	0.52419
LPWH992209	0	0.603685	0.646358	0.529036
WIN/NOR-1	0	0.302727	0.385401	-0.407149
Alanine	0h	2h	1d	4d
Belinda	0	-1.11839	-2.05381	-1.83288
Stork	0	0.116697	-0.147856	-0.270138
Gerald	0	0.271005	-0.0969343	-0.838057
CIAV9327	0	-0.440423	-1.44143	-2.52582
LPWH992209	0	0.363695	-0.799371	-1.65764
WIN/NOR-1	0	-0.715659	-0.914492	-1.64617
alfaTocopherol	0h	2h	1d	4d
Belinda	0	0.598492	-0.291961	0.50787
Stork	0	-1.0943	-1.0736	-1.24206
Gerald	0	-0.749235	-0.824377	0.219963
CIAV9327	0	-0.92173	-0.700928	-0.871208
LPWH992209	0	-1.19615	-1.14431	-1.04131
WIN/NOR-1	0	0.439176	0.270183	0.324586
Ascorbicacid	0h	2h	1d	4d
Belinda	0	-1.23038	-1.41409	-1.11851
Stork	0	0.199661	0.514347	-0.346006
Gerald	0	0.37138	0.392147	-1.03513
CIAV9327	0	0.700169	0.844937	0.353105
LPWH992209	0	0.302179	1.46874	0.78868
WIN/NOR-1	0	-0.263631	-0.919627	-0.476309
Asparticacid	0h	2h	1d	4d
Belinda	0	-0.314865	-3.59177	-1.33005
Stork	0	0.29452	-0.40825	0.0355644
Gerald	0	0.438633	-1.00907	-0.0469584
CIAV9327	0	0.0480967	-1.48035	-1.94101
LPWH992209	0	0.444876	-0.836262	-1.03875
WIN/NOR-1	0	-0.210789	-0.893949	-0.544959
Butanoicacid24dihydroxy	0h	2h	1d	4d
Belinda	0	-0.28484	0.639994	1.49809
Stork	0	-1.58576	-0.86683	-0.528213
Gerald	0	0.147517	0.884636	1.41174
CIAV9327	0	0.350138	0.56709	1.74399
LPWH992209	0	-0.502144	-0.300735	1.51101
WIN/NOR-1	0	0.565597	0.52994	0.896533
Citricacid	0h	2h	1d	4d
Belinda	0	-0.0250335	0.0930853	0.314959
Stork	0	0.846881	0.805884	1.76633
Gerald	0	0.586841	0.495833	-0.00992918
CIAV9327	0	1.11116	0.599092	0.890945
LPWH992209	0	-0.0761442	-0.123677	0.0653291
WIN/NOR-1	0	0.125773	-0.163752	0.303829
Cysteine	0h	2h	1d	4d
Belinda	0	-0.305035	1.878	3.46349
Stork	0	-1.01588	0.684094	2.37987
Gerald	0	-0.389815	0.575556	2.62913
CIAV9327	0	-0.156453	0.564318	0.730657
LPWH992209	0	-0.648747	1.10921	3.89435
WIN/NOR-1	0	-0.492125	-0.112591	2.9609
Fructose	0h	2h	1d	4d
Belinda	0	-0.465658	0.694471	-0.025867
Stork	0	-1.21262	-2.28976	-0.468704
Gerald	0	1.28052	1.15509	1.9459
CIAV9327	0	-1.33407	-0.868152	-0.816128
LPWH992209	0	-0.504205	-0.201344	-0.3327
WIN/NOR-1	0	-0.398037	1.16651	0.112917
Fructose6phosphate	0h	2h	1d	4d
Belinda	0	1.24427	0.7843	1.59345
Stork	0	1.13076	1.10345	1.79184
Gerald	0	2.61064	2.13806	2.24407
CIAV9327	0	1.62223	1.03737	1.1212
LPWH992209	0	1.36239	1.13108	1.40261
WIN/NOR-1	0	1.40012	1.15443	1.72494
GABA	0h	2h	1d	4d
Belinda	0	-0.937236	-0.245987	-1.41669
Stork	0	2.27342	2.08835	1.60839
Gerald	0	0.730077	1.22259	1.77486
CIAV9327	0	-0.0241652	-0.546918	-1.0568
LPWH992209	0	-0.712408	-0.10249	-0.413537
WIN/NOR-1	0	-0.363352	0.715293	0.826874
Galactinol	0h	2h	1d	4d
Belinda	0	1.23353	1.92839	1.77882
Stork	0	1.69031	2.12303	3.66442
Gerald	0	0.211935	1.01266	1.06987
CIAV9327	0	1.80063	0.882642	1.89447
LPWH992209	0	1.57834	1.06404	3.04219
WIN/NOR-1	0	1.1372	0.984419	1.4854
Gluconicacid	0h	2h	1d	4d
Belinda	0	-0.0904403	0.244148	0.794972
Stork	0	0.0839267	0.273097	0.740781
Gerald	0	0.656515	0.708835	0.798542
CIAV9327	0	-0.119018	-0.381712	0.268402
LPWH992209	0	-0.0065794	0.440644	0.468711
WIN/NOR-1	0	0.248173	0.262761	0.368816
Glucose	0h	2h	1d	4d
Belinda	0	-0.703314	0.86639	0.704314
Stork	0	-0.761474	-1.20245	-0.0314083
Gerald	0	0.669609	1.04135	1.85828
CIAV9327	0	-0.98648	-0.0250883	0.206984
LPWH992209	0	0.0469012	-0.0334139	0.849915
WIN/NOR-1	0	0.128258	0.630936	0.424529
Glucose6P	0h	2h	1d	4d
Belinda	0	0.582249	-0.145915	0.68914
Stork	0	0.89742	0.34483	0.997148
Gerald	0	2.12487	1.41663	1.67626
CIAV9327	0	1.14137	0.598222	0.838588
LPWH992209	0	1.92442	0.679743	0.998908
WIN/NOR-1	0	1.38306	0.634441	1.61914
Glutamate	0h	2h	1d	4d
Belinda	0	-0.24015	-0.867903	-0.0109067
Stork	0	0.702118	1.01534	0.99624
Gerald	0	-0.153389	0.374426	0.0285621
CIAV9327	0	0.823274	0.641634	0.0139127
LPWH992209	0	0.265862	0.141189	-0.290786
WIN/NOR-1	0	-0.774694	-0.00235367	0.0708313
Glutamine	0h	2h	1d	4d
Belinda	0	0.682548	-1.35497	-2.84237
Stork	0	1.14888	0.47332	2.0778
Gerald	0	1.95846	1.2299	0.424356
CIAV9327	0	0.146835	-0.206082	-1.71139
LPWH992209	0	1.25909	0.854018	0.221558
WIN/NOR-1	0	-0.508431	-0.240681	-0.312705
Glycericacid	0h	2h	1d	4d
Belinda	0	-0.257588	-0.596879	-0.48605
Stork	0	-0.314184	-0.614741	-0.904588
Gerald	0	0.0946894	-0.566144	-1.01529
CIAV9327	0	0.124204	-0.500796	0.114647
LPWH992209	0	0.212766	-0.83763	-0.512643
WIN/NOR-1	0	0.606769	-0.166916	-0.207818
Glycericacid3P	0h	2h	1d	4d
Belinda	0	1.33719	0.428492	0.835189
Stork	0	2.56636	1.74935	3.69637
Gerald	0	2.78005	2.56761	1.90107
CIAV9327	0	2.4917	1.70871	1.67813
LPWH992209	0	3.12055	2.75563	2.4048
WIN/NOR-1	0	1.88376	0.985728	1.99453
Glycericacid3phosphate	0h	2h	1d	4d
Belinda	0	1.43859	0.409804	0.631672
Stork	0	3.03474	2.33856	3.91145
Gerald	0	3.04551	2.70128	1.52203
CIAV9327	0	2.08108	1.4124	1.40319
LPWH992209	0	3.02139	2.95718	2.70832
WIN/NOR-1	0	2.51349	1.50292	2.13071
Glycine	0h	2h	1d	4d
Belinda	0	-0.0799246	0.251695	0.683695
Stork	0	1.67834	1.46107	2.82469
Gerald	0	1.48395	2.75797	2.03197
CIAV9327	0	0.963268	0.284213	0.190999
LPWH992209	0	0.43134	0.698689	0.729642
WIN/NOR-1	0	0.341641	1.44524	3.43836
Inositol1P	0h	2h	1d	4d
Belinda	0	-0.644932	-0.9077	-0.377456
Stork	0	-0.220904	-0.168536	0.0806322
Gerald	0	0.335455	0.116766	0.0820599
CIAV9327	0	0.124796	-0.0965772	-0.00537157
LPWH992209	0	0.237743	-0.116164	-0.0196705
WIN/NOR-1	0	-0.178854	-0.418643	-0.286772
Inositollike	0h	2h	1d	4d
Belinda	0	-0.231449	-0.386375	-0.410052
Stork	0	0.794746	0.314782	0.0201235
Gerald	0	0.19299	-0.199006	-0.409451
CIAV9327	0	0.00660515	-0.068429	-0.537018
LPWH992209	0	0.0976505	0.200138	-0.388429
WIN/NOR-1	0	-0.314697	-0.309128	-0.449395
Lipid	0h	2h	1d	4d
Belinda	0	-0.333071	-0.669775	-0.497395
Stork	0	-0.236377	-0.51617	-0.242796
Gerald	0	0.156703	-0.653838	-0.990336
CIAV9327	0	0.0110645	-0.108346	0.290251
LPWH992209	0	0.0416989	-0.287648	-0.360044
WIN/NOR-1	0	0.118182	-0.423979	-0.457044
Maltose	0h	2h	1d	4d
Belinda	0	0.00141859	2.30072	-0.523904
Stork	0	1.89021	2.4261	-0.00549269
Gerald	0	0.0615816	2.37693	-2.06653
CIAV9327	0	-1.70921	1.63543	0.0841207
LPWH992209	0	1.98178	2.14943	1.57357
WIN/NOR-1	0	3.01651	4.25941	-1.82682
Phenylalanine	0h	2h	1d	4d
Belinda	0	0.322429	0.472561	-0.510767
Stork	0	0.469615	1.12108	0.194662
Gerald	0	0.813902	1.43069	0.241033
CIAV9327	0	0.573649	0.567928	-0.646641
LPWH992209	0	-0.0997362	1.32747	0.376377
WIN/NOR-1	0	0.483397	1.30633	1.94245
Phosphocompound	0h	2h	1d	4d
Belinda	0	-0.453341	-0.315779	1.2504
Stork	0	-0.23868	-0.0913181	0.845925
Gerald	0	0.156662	0.482768	1.19933
CIAV9327	0	0.0230412	-0.523115	0.592576
LPWH992209	0	0.730162	0.944302	2.23068
WIN/NOR-1	0	0.386581	-0.103818	0.372759
Phosphoricacid	0h	2h	1d	4d
Belinda	0	-0.66365	-0.477931	-0.724777
Stork	0	-0.0601139	-0.0448418	0.404015
Gerald	0	-0.0386629	-0.0501995	0.141568
CIAV9327	0	0.0733728	0.217626	-0.278803
LPWH992209	0	1.50878	1.02546	1.11393
WIN/NOR-1	0	-0.0476303	-0.687392	-0.0224857
Phytol	0h	2h	1d	4d
Belinda	0	-0.743132	-0.621468	0.343782
Stork	0	0.0460172	-0.309034	0.337283
Gerald	0	0.514319	-0.09589	0.257059
CIAV9327	0	-0.732139	-0.626414	0.936258
LPWH992209	0	-0.113588	-0.347309	0.52505
WIN/NOR-1	0	-0.0266891	-0.22884	0.0693483
Proline	0h	2h	1d	4d
Belinda	0	0.00856066	-0.00230789	1.33911
Stork	0	0.962475	1.14193	1.45382
Gerald	0	0.376746	0.749108	0.910462
CIAV9327	0	0.310018	0.206637	0.305347
LPWH992209	0	-0.276062	0.496875	1.43137
WIN/NOR-1	0	-0.154233	0.156944	1.56745
Pyroglutamicacid	0h	2h	1d	4d
Belinda	0	-0.266862	-0.666755	0.146313
Stork	0	0.894569	1.12734	1.11475
Gerald	0	0.108168	0.232396	0.0669289
CIAV9327	0	0.227782	0.427882	-0.642677
LPWH992209	0	0.34259	0.440667	0.10779
WIN/NOR-1	0	-0.609068	0.0620851	0.0679092
Quinicacid	0h	2h	1d	4d
Belinda	0	0.096725	0.166322	-0.330606
Stork	0	-0.0541592	0.230381	-0.140313
Gerald	0	0.173979	0.02494	-0.746322
CIAV9327	0	0.458612	0.484679	0.499326
LPWH992209	0	0.328737	-0.308746	0.263958
WIN/NOR-1	0	0.608909	0.232704	-1.83819
Quinicacidconjugate	0h	2h	1d	4d
Belinda	0	-0.00140905	1.00927	1.54378
Stork	0	0.282718	1.06014	1.22879
Gerald	0	0.855151	1.25525	0.987401
CIAV9327	0	-1.02593	0.0311155	1.15875
LPWH992209	0	-0.0621138	0.316961	0.621727
WIN/NOR-1	0	0.391536	0.677889	0.386931
Raffinose	0h	2h	1d	4d
Belinda	0	0.0211577	3.08387	3.42653
Stork	0	-1.68717	-2.11281	-0.459234
Gerald	0	2.06254	1.89101	2.44717
CIAV9327	0	-1.83096	-0.533928	0.80384
LPWH992209	0	-1.24321	-0.541047	2.64364
WIN/NOR-1	0	0.498895	0.895179	3.40367
Serine	0h	2h	1d	4d
Belinda	0	-1.61215	0.0192704	0.425017
Stork	0	1.24277	1.88957	2.45408
Gerald	0	0.0213652	1.24949	0.332785
CIAV9327	0	-0.302504	0.901965	-0.0613732
LPWH992209	0	-0.465964	1.3134	0.574231
WIN/NOR-1	0	-1.05672	1.16001	2.10172
SerineOacetyl	0h	2h	1d	4d
Belinda	0	1.20879	5.06702	2.52844
Stork	0	1.32939	5.6345	2.45483
Gerald	0	0.519554	3.51416	0.370499
CIAV9327	0	1.13562	5.0898	1.36024
LPWH992209	0	0.0599291	6.34457	1.72789
WIN/NOR-1	0	-1.02972	2.67484	0.539839
Sitosterol	0h	2h	1d	4d
Belinda	0	0.203942	-0.594803	0.662505
Stork	0	0.975638	1.22445	1.80655
Gerald	0	0.593185	0.673874	0.0721488
CIAV9327	0	1.01682	0.844061	0.965718
LPWH992209	0	0.396525	0.127215	0.224512
WIN/NOR-1	0	0.643929	0.160624	0.126184
Stigmasterol	0h	2h	1d	4d
Belinda	0	-0.102485	-0.302502	0.280005
Stork	0	-0.287144	-0.15098	0.447054
Gerald	0	0.00204468	0.0105577	-0.10282
CIAV9327	0	0.203518	0.0225782	0.461964
LPWH992209	0	-0.0343356	-0.278303	-0.194224
WIN/NOR-1	0	0.0225549	0.0189619	0.0142641
Succinicacid	0h	2h	1d	4d
Belinda	0	-0.170088	-0.0132384	0.233898
Stork	0	1.00914	-0.395148	0.6481
Gerald	0	-0.075705	0.286827	0.134656
CIAV9327	0	-0.149913	0.031096	0.646873
LPWH992209	0	-0.96815	-0.558498	-0.0275002
WIN/NOR-1	0	0.0142965	-0.716849	1.26774
Sucrose	0h	2h	1d	4d
Belinda	0	0.0214391	-0.141463	-0.223493
Stork	0	0.291819	-0.0418839	0.269737
Gerald	0	0.0166292	0.0181069	-0.117031
CIAV9327	0	0.184316	0.547942	0.573612
LPWH992209	0	0.234992	0.281484	0.244887
WIN/NOR-1	0	-0.04318	0.0242691	0.725117
SugarP	0h	2h	1d	4d
Belinda	0	1.56791	1.29681	1.55797
Stork	0	0.743575	1.01555	1.82899
Gerald	0	2.45829	2.18499	2.02125
CIAV9327	0	1.21935	1.10634	0.66086
LPWH992209	0	2.69946	2.74875	2.85518
WIN/NOR-1	0	0.970768	1.43446	1.46628
Threonine	0h	2h	1d	4d
Belinda	0	-0.390167	-1.17993	-0.24816
Stork	0	0.774156	1.02175	0.994923
Gerald	0	0.236602	0.148706	-0.306359
CIAV9327	0	0.0967302	-0.0631757	-0.441443
LPWH992209	0	0.460654	0.259893	-0.0178165
WIN/NOR-1	0	-0.889479	-0.218629	0.142572
Tryptophan	0h	2h	1d	4d
Belinda	0	0.0587754	0.563292	1.71831
Stork	0	-3.43252	-1.12193	-0.3771
Gerald	0	-0.96663	1.26588	2.23774
CIAV9327	0	-0.465274	0.235111	2.66778
LPWH992209	0	-1.53001	1.15856	1.25321
WIN/NOR-1	0	-0.381073	1.85634	4.02477
Tyrosine	0h	2h	1d	4d
Belinda	0	-0.298132	-0.0409155	-0.639431
Stork	0	0.0444884	0.733118	-1.06157
Gerald	0	0.736096	1.48971	-0.667483
CIAV9327	0	0.543772	0.296464	-0.814867
LPWH992209	0	-0.00627136	1.11602	-0.773966
WIN/NOR-1	0	0.226931	1.07661	0.747462
Win011C09	0h	2h	1d	4d
Belinda	0	0.254416	0.765059	-0.56023
Stork	0	-0.649997	-2.23788	-0.155186
Gerald	0	-0.333394	0.293487	-0.0687132
CIAV9327	0	0.969829	0.354856	0.723359
LPWH992209	0	0.261558	-0.369133	-0.984981
WIN/NOR-1	0	0.14595	0.589182	-0.086647
Win014C10	0h	2h	1d	4d
Belinda	0	1.42663	-0.639745	0.707458
Stork	0	1.00507	0.676589	1.63719
Gerald	0	1.78617	1.22773	0.944797
CIAV9327	0	0.368543	0.328065	-0.571931
LPWH992209	0	0.777234	0.656263	0.427791
WIN/NOR-1	0	-0.866542	-0.00858021	0.34905
Win014C11	0h	2h	1d	4d
Belinda	0	-0.112557	-0.251329	0.0666623
Stork	0	0.927289	1.57829	1.63372
Gerald	0	0.787784	0.939683	1.1603
CIAV9327	0	0.729101	-0.0964208	-0.438726
LPWH992209	0	-0.0474424	1.19265	1.01751
WIN/NOR-1	0	0.0829783	0.374453	-0.0410666
Win015C04	0h	2h	1d	4d
Belinda	0	-0.321736	-0.87766	-1.4296
Stork	0	-0.226394	-0.703454	-1.13314
Gerald	0	-0.690161	-0.76503	-0.682854
CIAV9327	0	-0.260121	-0.238798	0.260872
LPWH992209	0	-0.338758	-0.798645	-0.795955
WIN/NOR-1	0	-0.0631752	-0.426531	-0.674617
Win016C05	0h	2h	1d	4d
Belinda	0	-0.71794	-0.849123	-1.97898
Stork	0	0.194766	-0.34096	-0.815092
Gerald	0	-0.644439	-0.804536	-1.15149
CIAV9327	0	-0.537543	-0.471044	-0.118986
LPWH992209	0	0.444269	-0.468426	-1.13441
WIN/NOR-1	0	-0.158911	-0.679585	-0.608344
Win018C01	0h	2h	1d	4d
Belinda	0	2.55411	1.80661	1.7809
Stork	0	0.766849	0.623693	1.34325
Gerald	0	-0.196181	0.0853505	0.69788
CIAV9327	0	1.20052	1.02999	1.10224
LPWH992209	0	0.228359	0.81135	0.416268
WIN/NOR-1	0	0.377051	0.502083	-0.539897
Win018C02	0h	2h	1d	4d
Belinda	0	0.496091	-0.975272	-0.225997
Stork	0	1.10903	-0.487764	-0.23801
Gerald	0	0.286968	-0.462039	-1.07213
CIAV9327	0	-0.374616	-1.08621	-0.783651
LPWH992209	0	0.642148	-0.973658	-0.891293
WIN/NOR-1	0	-0.272046	-1.11322	-0.202911
Win018C03	0h	2h	1d	4d
Belinda	0	-0.398531	-0.981833	-1.73859
Stork	0	-0.925479	-0.827395	-1.77241
Gerald	0	-1.08702	-1.00467	-0.864295
CIAV9327	0	-0.495477	0.245663	-0.644867
LPWH992209	0	-0.381528	-0.633679	-1.48641
WIN/NOR-1	0	-0.595701	-0.531358	-0.44153
Win018C06	0h	2h	1d	4d
Belinda	0	0.689312	0.901089	-0.554948
Stork	0	0.388272	0.0683413	-0.585472
Gerald	0	0.0363092	-0.334143	-1.27353
CIAV9327	0	1.04453	0.442723	0.263451
LPWH992209	0	0.348464	-0.428111	-0.466873
WIN/NOR-1	0	0.482997	-0.448291	-1.02614
Win018C07	0h	2h	1d	4d
Belinda	0	-1.2768	-1.13088	-1.69436
Stork	0	2.29463	2.80565	2.09693
Gerald	0	1.1949	0.139407	-0.798898
CIAV9327	0	-0.645449	-0.846734	-1.36841
LPWH992209	0	0.443193	2.27992	2.28846
WIN/NOR-1	0	-0.911061	0.101824	0.465124
Win019C05	0h	2h	1d	4d
Belinda	0	-0.955632	-0.968391	-2.04556
Stork	0	0.0512509	-0.755284	-0.645469
Gerald	0	-0.732733	-1.03499	-1.33742
CIAV9327	0	0.0891452	-0.532156	-0.0311742
LPWH992209	0	0.50212	-0.351066	-0.71925
WIN/NOR-1	0	0.320145	-0.708982	-0.741241
Win020C07	0h	2h	1d	4d
Belinda	0	2.78827	3.60164	3.46236
Stork	0	1.59611	1.15926	1.51461
Gerald	0	1.53382	0.56449	0.22256
CIAV9327	0	2.11923	0.970032	1.31587
LPWH992209	0	1.11766	0.581952	0.432994
WIN/NOR-1	0	2.44041	0.974444	-1.0194
Win021C01	0h	2h	1d	4d
Belinda	0	-0.571774	-0.305162	1.84328
Stork	0	1.12325	0.579155	3.78358
Gerald	0	2.31024	3.03958	4.03668
CIAV9327	0	-0.952691	-0.298693	0.459232
LPWH992209	0	0.198764	2.0882	4.44483
WIN/NOR-1	0	0.956066	0.878757	2.35493
Win021C02	0h	2h	1d	4d
Belinda	0	2.20652	-0.547218	0.757347
Stork	0	1.06854	0.0766826	1.11223
Gerald	0	1.73234	1.15971	0.193507
CIAV9327	0	0.0264955	-0.0833926	-2.38391
LPWH992209	0	0.928019	0.264782	-1.69619
WIN/NOR-1	0	-0.667744	-0.460005	0.0665698
Win021C04	0h	2h	1d	4d
Belinda	0	-1.49894	-0.918901	-1.52373
Stork	0	-0.484312	0.48835	-3.48713
Gerald	0	-0.63441	-1.34427	-0.0813999
CIAV9327	0	-0.595707	-1.07652	-3.37613
LPWH992209	0	-0.250497	0.688387	0.298096
WIN/NOR-1	0	-2.55165	-0.981923	-2.46336
Win021C05	0h	2h	1d	4d
Belinda	0	-1.35159	-1.2063	-1.19252
Stork	0	-0.253016	-0.782879	-0.0869493
Gerald	0	0.0840263	-0.625328	-0.312053
CIAV9327	0	0.33875	0.433327	0.0659766
LPWH992209	0	0.277309	-1.28023	-1.12598
WIN/NOR-1	0	0.0974364	-0.311347	0.202285
Win021C08	0h	2h	1d	4d
Belinda	0	0.248865	-0.225611	-0.371335
Stork	0	-0.675348	-2.63558	-3.66133
Gerald	0	0.100716	-0.098825	-0.991216
CIAV9327	0	0.482287	0.069531	-3.28268
LPWH992209	0	0.147685	-0.580896	-0.616201
WIN/NOR-1	0	0.600741	0.56493	-1.58209
Win021C09	0h	2h	1d	4d
Belinda	0	-0.644727	-0.806494	-0.875076
Stork	0	1.51805	1.65981	1.57263
Gerald	0	0.834577	0.610977	0.751237
CIAV9327	0	0.0943098	-0.128443	0.236839
LPWH992209	0	-0.568897	0.676371	0.251099
WIN/NOR-1	0	0.112507	-0.13621	-0.195785
Win021C11	0h	2h	1d	4d
Belinda	0	1.12884	0.218561	0.602353
Stork	0	0.701557	0.227778	0.715696
Gerald	0	1.56562	1.07268	0.611714
CIAV9327	0	-0.267632	-0.221268	-0.397459
LPWH992209	0	0.602848	-0.0150142	-0.462226
WIN/NOR-1	0	-0.582384	-0.454997	0.154741
Win022C07	0h	2h	1d	4d
Belinda	0	0.0674	0.321567	0.80759
Stork	0	-0.222515	-0.186757	0.466861
Gerald	0	0.535376	0.387801	0.785373
CIAV9327	0	-0.218153	-0.10509	0.185825
LPWH992209	0	0.265725	0.23707	0.818282
WIN/NOR-1	0	0.335898	0.307092	0.0741882
Win024C01	0h	2h	1d	4d
Belinda	0	0.129353	-0.291112	-0.562067
Stork	0	1.71409	1.71181	2.06075
Gerald	0	0.125357	0.232231	0.371958
CIAV9327	0	0.0223417	-0.130796	-0.124932
LPWH992209	0	0.296524	0.605053	-0.0615811
WIN/NOR-1	0	0.391976	-0.17715	-0.511342
Win026C01	0h	2h	1d	4d
Belinda	0	-0.083981	0.0925355	0.50801
Stork	0	-0.498642	-0.321423	0.160841
Gerald	0	-0.0159006	0.0672646	0.613932
CIAV9327	0	-0.51567	-0.17456	0.162896
LPWH992209	0	0.331678	0.0438547	0.177818
WIN/NOR-1	0	-0.484759	-0.313601	0.000559
Win026C04	0h	2h	1d	4d
Belinda	0	-0.219506	0.674621	1.23896
Stork	0	-1.24673	-0.963501	0.252707
Gerald	0	-0.0588694	0.136341	1.51919
CIAV9327	0	-1.65556	-0.842981	-0.197812
LPWH992209	0	-0.213985	-0.0623856	0.710824
WIN/NOR-1	0	0.834168	1.07711	0.43995
Win027C01	0h	2h	1d	4d
Belinda	0	1.03612	0.660325	0.404276
Stork	0	0.662653	0.690268	0.134701
Gerald	0	0.209346	-0.237408	-1.68261
CIAV9327	0	1.89353	1.26472	1.1896
LPWH992209	0	0.220376	-0.0819106	0.0419111
WIN/NOR-1	0	0.598248	-0.161129	-1.5654
Win027C03	0h	2h	1d	4d
Belinda	0	-0.346354	1.11735	1.07908
Stork	0	-2.43757	-1.47729	0.0149631
Gerald	0	0.940484	0.635265	3.1312
CIAV9327	0	-2.82801	-1.15415	-0.896858
LPWH992209	0	-0.0310526	-1.2405	0.327037
WIN/NOR-1	0	0.766033	1.47306	0.650381
Win027C05	0h	2h	1d	4d
Belinda	0	0.40988	0.900378	1.99044
Stork	0	-1.13847	-0.201662	0.19413
Gerald	0	-0.139262	-0.0986757	0.817979
CIAV9327	0	-0.666719	0.465871	0.919799
LPWH992209	0	-0.566498	0.741863	0.678118
WIN/NOR-1	0	0.726807	1.12809	1.06094
Win028C06	0h	2h	1d	4d
Belinda	0	-1.54869	0.0361633	0.662431
Stork	0	-2.23601	-1.60293	0.0283308
Gerald	0	0.491681	0.783575	2.27245
CIAV9327	0	-2.19764	-1.00464	-0.257115
LPWH992209	0	-0.0188432	-0.119792	0.82268
WIN/NOR-1	0	0.331239	1.04968	0.706012
Win031C04	0h	2h	1d	4d
Belinda	0	1.30008	2.12972	2.11241
Stork	0	-0.556722	-0.0315475	0.400906
Gerald	0	1.57824	1.60438	2.75413
CIAV9327	0	0.207398	0.538179	0.654697
LPWH992209	0	0.458928	0.740659	1.78153
WIN/NOR-1	0	0.779176	1.80454	0.507855
Win031C07	0h	2h	1d	4d
Belinda	0	-0.402626	0.100278	0.408863
Stork	0	-0.723541	-0.15265	-0.215279
Gerald	0	-0.0739369	-0.428478	0.303087
CIAV9327	0	-0.189915	-0.0106592	0.584818
LPWH992209	0	-0.021369	-0.427577	0.208772
WIN/NOR-1	0	-0.355526	0.0109277	-0.153052
Win031C08	0h	2h	1d	4d
Belinda	0	1.13425	1.38907	0.0769177
Stork	0	2.22691	3.26132	1.06041
Gerald	0	1.03411	2.2705	-0.004426
CIAV9327	0	1.35335	2.00289	0.0642071
LPWH992209	0	1.82952	2.48222	1.61967
WIN/NOR-1	0	2.35573	3.10254	0.42493
Win032C09	0h	2h	1d	4d
Belinda	0	-0.511287	-0.990968	-1.04397
Stork	0	-2.64656	-4.04571	-4.87162
Gerald	0	-0.638767	-0.981365	-0.905895
CIAV9327	0	-0.381509	-0.799436	-3.48468
LPWH992209	0	-0.0997248	-1.58579	-1.46211
WIN/NOR-1	0	-0.730667	-0.592685	-1.38643
Win033C01	0h	2h	1d	4d
Belinda	0	-0.374585	-0.176747	0.156812
Stork	0	0.495474	0.613197	0.794762
Gerald	0	0.363829	0.0482016	0.794317
CIAV9327	0	0.769864	0.819152	0.830141
LPWH992209	0	0.419729	2.49953	2.27836
WIN/NOR-1	0	1.0582	0.469408	1.52825
Win033C02a	0h	2h	1d	4d
Belinda	0	0.983693	1.32003	2.96416
Stork	0	-0.810674	-0.857683	0.548241
Gerald	0	1.01271	1.18526	1.43618
CIAV9327	0	0.197211	-0.0822406	1.84531
LPWH992209	0	0.306702	0.652976	1.77034
WIN/NOR-1	0	1.31035	1.3019	2.46097
Win033C04	0h	2h	1d	4d
Belinda	0	-0.1998	0.445796	0.409
Stork	0	-0.323063	-0.210112	0.0506964
Gerald	0	-0.208181	0.855818	0.744241
CIAV9327	0	-0.0288959	0.192661	-0.529828
LPWH992209	0	-0.512824	0.416334	1.29862
WIN/NOR-1	0	-1.68362	-0.600387	-0.117957
Win034C01	0h	2h	1d	4d
Belinda	0	-0.510657	-0.409322	-0.735584
Stork	0	-0.608613	-0.68817	-0.702034
Gerald	0	0.511556	-0.368919	-0.225348
CIAV9327	0	-0.209527	-1.12776	-0.879983
LPWH992209	0	-0.483459	-1.19652	-0.835831
WIN/NOR-1	0	-0.332645	-0.599996	-0.778336
Win034C02	0h	2h	1d	4d
Belinda	0	0.401723	-3.94822	-0.528298
Stork	0	0.992026	-0.169847	-0.271511
Gerald	0	-0.483955	-0.325863	0.191977
CIAV9327	0	-0.605552	-1.50803	-3.95696
LPWH992209	0	0.237701	-0.722972	-0.633344
WIN/NOR-1	0	0.395184	0.565195	0.541088
Win034C03	0h	2h	1d	4d
Belinda	0	-0.0747514	0.0287595	0.165563
Stork	0	0.309368	0.380249	0.84872
Gerald	0	0.895281	0.933761	0.678109
CIAV9327	0	1.28586	0.818199	0.965971
LPWH992209	0	0.423209	0.0815501	-0.133967
WIN/NOR-1	0	0.840695	0.255298	-0.244542
Win035C07	0h	2h	1d	4d
Belinda	0	0.557938	-0.110753	0.49689
Stork	0	0.406757	0.0395851	0.605027
Gerald	0	2.21962	1.55182	2.0595
CIAV9327	0	0.424113	0.0491982	0.219877
LPWH992209	0	1.14345	0.766439	0.67361
WIN/NOR-1	0	1.27362	0.585426	1.58506
Win036C02	0h	2h	1d	4d
Belinda	0	-2.3819	-1.61745	-1.21469
Stork	0	-5.56543	-6.54344	-5.21869
Gerald	0	-3.34414	-2.9848	-1.99281
CIAV9327	0	-3.11594	-1.95563	-8.4257
LPWH992209	0	-1.11747	-3.20829	-3.21058
WIN/NOR-1	0	-3.30173	-2.85059	-0.986107
Win036C03	0h	2h	1d	4d
Belinda	0	-0.0105643	0.112542	-0.167904
Stork	0	-0.144662	0.271537	-0.0963211
Gerald	0	0.180691	0.207921	0.383376
CIAV9327	0	0.179117	0.095799	0.0628681
LPWH992209	0	-0.0502853	0.200081	0.452813
WIN/NOR-1	0	-0.1381	0.499681	0.0916858
Win037C03	0h	2h	1d	4d
Belinda	0	-1.794	-1.02175	0.63523
Stork	0	-0.574849	0.219211	0.288608
Gerald	0	-0.795263	-0.633233	1.74239
CIAV9327	0	-0.270901	0.317397	1.41399
LPWH992209	0	-1.17155	-1.06067	1.7852
WIN/NOR-1	0	-3.03481	0.239812	2.27248
Win038C04	0h	2h	1d	4d
Belinda	0	-0.103316	-0.547232	-0.591858
Stork	0	-0.130946	0.612099	0.206894
Gerald	0	0.59441	0.658203	1.10122
CIAV9327	0	0.361437	0.139252	-0.0377121
LPWH992209	0	-0.150417	0.628977	0.254422
WIN/NOR-1	0	0.375076	0.479973	0.280028
Win039C01	0h	2h	1d	4d
Belinda	0	-0.960448	-0.13101	0.697027
Stork	0	-0.55344	0.159438	0.226096
Gerald	0	0.328445	-0.294668	0.620981
CIAV9327	0	-0.850128	-0.304059	-0.087214
LPWH992209	0	-0.359695	-0.119359	1.09143
WIN/NOR-1	0	-0.611784	0.527432	1.16794
Win039C02	0h	2h	1d	4d
Belinda	0	-0.595578	-1.24307	-3.14151
Stork	0	-1.28938	-1.01387	-4.4021
Gerald	0	-1.39174	-0.474254	0.109697
CIAV9327	0	-1.50631	-0.908276	-0.546862
LPWH992209	0	-1.02819	-1.72625	-3.77727
WIN/NOR-1	0	-0.0985413	-0.417227	-0.342997
Win041C03	0h	2h	1d	4d
Belinda	0	-0.759952	-0.0689907	-4.89605
Stork	0	-1.15596	-2.07669	-2.37303
Gerald	0	0.0315886	0.247097	-1.50793
CIAV9327	0	-1.82825	-1.27087	-2.05156
LPWH992209	0	-0.0295625	0.508951	-0.524626
WIN/NOR-1	0	-0.462848	0.533605	-1.40841
Win043C01	0h	2h	1d	4d
Belinda	0	0.122297	-0.40876	-0.136163
Stork	0	-0.402581	-0.593016	0.239525
Gerald	0	1.37792	0.988847	0.296914
CIAV9327	0	-0.495096	-0.11722	-0.113708
LPWH992209	0	0.252978	0.944841	1.26881
WIN/NOR-1	0	0.0955877	0.267418	0.0212073
Win043C04	0h	2h	1d	4d
Belinda	0	-0.485718	0.041677	0.459527
Stork	0	-0.295851	0.417183	0.0997572
Gerald	0	0.110034	0.294523	-0.0535951
CIAV9327	0	0.0418034	0.25217	0.619459
LPWH992209	0	-0.0836949	-0.0387292	0.0274315
WIN/NOR-1	0	0.633871	0.504464	0.114935
Win044C02	0h	2h	1d	4d
Belinda	0	-0.475217	-1.3135	-0.453589
Stork	0	-0.799353	-1.64453	-0.0430803
Gerald	0	0.349724	0.340626	0.50748
CIAV9327	0	0.364626	0.110923	0.715999
LPWH992209	0	-0.907436	-0.100577	0.077755
WIN/NOR-1	0	0.0812593	0.356873	-0.0593362
Win045C02	0h	2h	1d	4d
Belinda	0	0.142693	0.663478	-0.183893
Stork	0	1.67427	2.62395	1.49463
Gerald	0	2.19085	1.98117	0.655664
CIAV9327	0	-1.54201	-2.00458	-0.881618
LPWH992209	0	-1.54607	-0.235708	0.490918
WIN/NOR-1	0	0.993476	1.34548	0.0625024
Win045C04	0h	2h	1d	4d
Belinda	0	-0.552031	-0.183541	-0.856509
Stork	0	0.020596	-0.410781	-0.182987
Gerald	0	0.0958104	-0.555108	-2.33953
CIAV9327	0	-0.533982	-1.44304	-0.861032
LPWH992209	0	-0.237898	-1.41069	-0.904614
WIN/NOR-1	0	0.1687	-0.211786	-0.438948
Win045C06	0h	2h	1d	4d
Belinda	0	-0.219775	-0.0749269	-0.13274
Stork	0	-0.32095	-0.0075407	0.286776
Gerald	0	-0.0530872	-0.131905	0.558191
CIAV9327	0	-0.287956	-0.119019	0.303267
LPWH992209	0	-0.157502	0.155501	0.543166
WIN/NOR-1	0	-0.275524	-0.0551896	-0.0246577
Win045C08	0h	2h	1d	4d
Belinda	0	0.119794	-0.0730023	-0.483139
Stork	0	0.26935	0.13237	-0.506076
Gerald	0	-0.298025	-0.131667	-1.2433
CIAV9327	0	0.328885	0.410212	0.408572
LPWH992209	0	-0.250894	-1.14441	-0.53325
WIN/NOR-1	0	0.932472	0.198772	-0.69668
Win046C02	0h	2h	1d	4d
Belinda	0	-0.33929	-0.13209	0.0749059
Stork	0	-0.397749	-0.349007	0.0497823
Gerald	0	0.0671396	0.398319	0.289875
CIAV9327	0	0.156953	-0.218225	0.256747
LPWH992209	0	-0.0360837	-0.542892	-0.156223
WIN/NOR-1	0	-0.270286	-0.0625439	-0.454144
Win046C03	0h	2h	1d	4d
Belinda	0	2.82482	1.75835	2.93566
Stork	0	0.89772	0.182236	-1.07992
Gerald	0	1.25154	-1.79775	-3.33474
CIAV9327	0	0.0983934	-0.455204	0.689422
LPWH992209	0	-0.705906	-1.99279	-2.69414
WIN/NOR-1	0	1.52037	0.096693	-0.550486
Win046C04	0h	2h	1d	4d
Belinda	0	1.0442	0.880436	0.926757
Stork	0	0.974013	0.78177	1.78958
Gerald	0	-0.0292149	0.963225	0.444363
CIAV9327	0	1.59428	1.13704	1.34341
LPWH992209	0	2.00481	1.2157	1.01738
WIN/NOR-1	0	0.996495	0.226089	-0.378024
Win047C01	0h	2h	1d	4d
Belinda	0	-0.321992	-0.884485	0.573978
Stork	0	0.810024	-0.513792	0.177439
Gerald	0	1.81953	-0.105224	-0.97707
CIAV9327	0	0.507024	0.680404	2.19144
LPWH992209	0	0.777523	-0.373016	-0.415721
WIN/NOR-1	0	2.42957	-0.581024	-0.218207
Win048C01	0h	2h	1d	4d
Belinda	0	-0.0217419	-0.765441	-0.1433
Stork	0	1.53347	0.765123	2.48391
Gerald	0	0.16019	0.0550175	-0.425609
CIAV9327	0	1.50017	0.867615	1.32263
LPWH992209	0	1.70094	0.511063	-0.337395
WIN/NOR-1	0	0.927563	-0.46759	-1.18374
Win048C04	0h	2h	1d	4d
Belinda	0	-0.0813231	0.0711608	0.00619555
Stork	0	1.29457	0.633204	1.27036
Gerald	0	1.31171	0.166403	0.559661
CIAV9327	0	1.22492	1.01972	1.8656
LPWH992209	0	-0.358259	-0.290424	0.109259
WIN/NOR-1	0	1.03252	-0.0198979	-0.0361052
Win050C02	0h	2h	1d	4d
Belinda	0	-1.32711	-0.493454	0.257809
Stork	0	1.83728	0.692792	1.85314
Gerald	0	0.426976	0.394691	1.90536
CIAV9327	0	0.468744	-0.552538	1.0358
LPWH992209	0	-0.270946	-0.0596681	1.25796
WIN/NOR-1	0	0.82069	0.511635	0.976627
Win051C01	0h	2h	1d	4d
Belinda	0	-0.97146	0.0882525	1.39954
Stork	0	-0.0251465	1.18196	0.853723
Gerald	0	0.264765	-0.153353	0.0423141
CIAV9327	0	-1.71268	-0.401766	0.761274
LPWH992209	0	-0.628253	0.231328	0.975702
WIN/NOR-1	0	0.355555	0.844706	1.82849
Win061C01	0h	2h	1d	4d
Belinda	0	0.795884	0.616355	0.0694275
Stork	0	-0.242306	1.63252	-0.662888
Gerald	0	-3.41729	-2.38208	-2.65948
CIAV9327	0	-0.431013	0.0779462	-4.64923
LPWH992209	0	-2.38496	-1.72388	-1.31612
WIN/NOR-1	0	-0.872883	0.332932	-1.1013
Xylose	0h	2h	1d	4d
Belinda	0	-0.70156	-0.601527	-0.580812
Stork	0	0.216435	0.797601	0.421608
Gerald	0	-0.447971	-0.69873	-0.685432
CIAV9327	0	-0.123246	0.170025	0.224175
LPWH992209	0	-0.337021	-0.212272	0.163491
WIN/NOR-1	0	-0.160101	-0.456213	0.0706711

## Sheet: Two-Way ANOVA
Two-Way ANOVA list of Metabolites with interactions
Interactions with Cultivars	Timepoint	Both
13Diaminopropane	13Diaminopropane	Phenylalanine
alfaTocopherol	Aconiticacidcis	Pyroglutamicacid
Ascorbicacid	Alanine	Win018C07
Asparticacid	alfaTocopherol	Win021C09
Butanoicacid24dihydroxy	Asparticacid
Citricacid	Butanoicacid24dihydroxy
Cysteine	Cysteine
Fructose	Fructose6phosphate
Fructose6phosphate	Galactinol
GABA	Gluconicacid
Galactinol	Glucose
Glucose	Glucose6P
Glucose6P	Glutamine
Glutamate	Glycericacid
Glutamine	Glycericacid3P
Glycine	Glycericacid3phosphate
Inositol1P	Glycine
Inositollike	Lipid
Maltose	Maltose
Phosphocompound	Phenylalanine
Phosphoricacid	Phosphocompound
Phytol	Phytol
Quinicacid	Proline
Quinicacidconjugate	Quinicacid
Raffinose	Quinicacidconjugate
SerineOacetyl	Raffinose
Sitosterol	Serine
Stigmasterol	SerineOacetyl
Sucrose	Sitosterol
Threonine	Succinicacid
Win011C09	SugarP
Win014C10	Tryptophan
Win018C02	Tyrosine
Win018C07	Win014C11
Win020C07	Win015C04
Win021C01	Win016C05
Win021C02	Win018C01
Win021C04	Win018C02
Win021C05	Win018C03
Win021C08	Win018C06
Win021C09	Win019C05
Win021C11	Win020C07
Win022C07	Win021C01
Win024C01	Win021C02
Win026C04	Win021C08
Win027C03	Win022C07
Win027C05	Win026C01
Win028C06	Win026C04
Win031C04	Win027C01
Win032C09	Win027C03
Win033C01	Win027C05
Win033C02a	Win028C06
Win033C04	Win031C04
Win034C01	Win031C07
Win034C02	Win031C08
Win034C03	Win032C09
Win036C02	Win033C01
Win036C03	Win033C02a
Win037C03	Win034C01
Win038C04	Win034C03
Win043C01	Win035C07
Win043C04	Win036C02
Win044C02	Win037C03
Win045C02	Win039C01
Win045C04	Win039C02
Win045C06	Win041C03
Win045C08	Win045C04
Win046C02	Win046C03
Win046C04	Win046C04
Win048C01	Win047C01
Win050C02	Win048C04
Win051C01	Win050C02
Xylose	Win061C01
